# Supplementary material for: Effective Population Size Dynamics and the Demographic Collapse of Bornean Orang-Utans
Source: PLoS One. 2012 Nov 15;7(11):e49429. doi: 10.1371/journal.pone.0049429 (PMC3499548; doi:10.1371/journal.pone.0049429)
Supplement: Table S1 — Genetic diversity of orang-utan populations. Average number of alleles across all populations for each loci (Na), observed (H o) and expected (H e) heterozygosity and Mean number of alleles (MNA) for each populations across 12 microsatellite loci. (XLSX) [file pone.0049429.s004.xlsx]

## Sheet: Table S1
	Locus	Sample size	TU	SL	SA	GP	DV	LK Lot2	Na
		n	29	26	19	6	20	26
	D1S550	He	0.74	0.69	0.647	0.712	0.546	0.743	8
		Ho	0.72	0.769	0.684	1	0.631	0.692
		FIS	0.034	-0.125	-0.059	-0.463	-0.161	0.07
			NS	NS	NS	NS	NS	NS
	D2S1326	He	0.565	0.65	0.621	0.439	0.761	0.761	6
		Ho	0.517	0.583	0.578	0.333	0.736	0.73
		FIS	0.087	0.124	0.07	0.259	0.033	0.041
			NS	NS	NS	NS	NS	NS
	D3S2459	He	0.824	0.664	0.773	0.757	0.442	0.782	7
		Ho	0.925	0.73	0.789	0.666	0.529	0.653
		FIS	-0.126	-0.102	-0.021	0.13	-0.205	0.167
			NS	NS	NS	NS	NS	NS
	D4S1627	He	0.616	0.65	0.667	0.6	0.679	0.647	5
		Ho	0.571	0.6	0.684	0.333	0.875	0.769
		FIS	0.075	0.079	-0.026	0.5	-0.3	-0.193
			NS	NS	NS	NS	NS	NS
	D4S2408	He	0.684	0.589	-	0.733	0.47	0.623	6
		Ho	0.777	0.538	-	0.666	0.538	0.576
		FIS	-0.14	0.087	-	0.111	-0.151	0.076
			NS	NS		NS	NS	NS
	D5S1470	He	0.501	-	-	0.712	0.768	0.724	6
		Ho	0.481	-	-	0.833	0.722	0.769
		FIS	0.04	-	-	-0.19	0.062	-0.064
			NS			NS	NS	NS
	D13S321	He	0.639	0.7	-	0.25	0.786	0.736	6
		Ho	0.413	0.608	-	0.25	0.882	0.73
		FIS	0.357	0.141	-	0	-0.127	0.008
			***	NS		NS	NS	NS
	D13S765	He	0.661	0.634	0.596	-	0.698	0.58	7
		Ho	0.629	0.56	0.578	-	0.833	0.576
		FIS	0.049	0.119	0.029	-	-0.2	0.007
			NS	NS	NS		NS	NS
	D16S420	He	0.55	0.67	0.527	0.6	0.181	0.663	5
		Ho	0.583	0.615	0.526	0.8	0.187	0.576
		FIS	-0.061	0.084	0.003	-0.391	-0.034	0.133
			NS	NS	NS	NS	NS	NS
	D2S141	He	0.766	0.717	-	0.803	0.507	0.593	8
		Ho	0.884	0.769	-	0.833	0.578	0.5769
		FIS	-0.158	-0.074	-	-0.042	-0.145	0.028
			NS	NS		NS	NS	NS
	D6S501	He	0.685	0.35	0.725	0.714	0.518	0.622	9
		Ho	0.68	0.36	0.684	0.75	0.588	0.653
		FIS	0.009	-0.029	0.058	-0.059	-0.139	-0.052
			NS	NS	NS	NS	NS	NS
	D5S1457	He	0.791	0.749	0.812	0.833	0.765	0.773	13
		Ho	0.814	0.846	0.894	1	0.722	0.653
		FIS	-0.03	-0.132	-0.105	-0.333	0.058	0.157
			NS	NS	NS	NS	NS	NS
	Total	He	0.67	0.643	0.671	0.596	0.593	0.687
		Ho	0.666	0.634	0.677	0.622	0.652	0.663
		FIS	0.004	0.014	-0.009	-0.018	-0.101	0.035
			NS	NS	NS	NS	*	NS
		MNA	4.75	4.54	4.62	3.08	4	4.75
	NS = not significant, * = P < 0.05, **P < 0.01, ***P < 0.001
	DV: Danum Valley, LK Lot2: Lower Kinabatangan Lot 2, SL: Sungai Lading, SA: Sabangau, TU: Tuanan, and GP:Gunung Palung
