# Supplementary material for: Effective Population Size Dynamics and the Demographic Collapse of Bornean Orang-Utans
Source: PLoS One. 2012 Nov 15;7(11):e49429. doi: 10.1371/journal.pone.0049429 (PMC3499548; doi:10.1371/journal.pone.0049429)
Supplement: Table S2 — A literature review of estimates of genetic diversity in orang-utans from several locations across Borneo. (XLSX) [file pone.0049429.s005.xlsx]

## Sheet: Table S2
	Studies	Sample size (n)		Sampled sites	Number of microsatellites used	Average heterozygosity
						Expected (He)	Observed (Ho)	MNA#
	Kanthaswamy et al.(2006)	46		Sarawak (n=33), East & West Sabah (n=8), Kalimantan (n=6, West, East, Central, Gunung Palung)	9 (only 2 loci are common with this study)	0.74	0.54	6.7
	Kanthaswamy et al.(2002)	73		Central Kalimantan (n=19 incl. West and South), Sarawak, Kutai, East Sabah	7 loci (5 loci common with Kanthaswamy 2006 & 4 loci common with this study)	0.8	0.78	6.4
	This study (whole Borneo)	126		Sabah (DV, LK Lot 2), Central Kalimantan (SA,SL,TU), Western Kalimantan (GP)	12	0.73	0.65	7.2
	This study (Central Kalimantan)	74	29	TU	12	0.69	0.647	5.6
			26	SL
			19	SA
	This study (whole Kalimantan incl. GP)	80	6	TU, SL, SA, GP	12	0.7	0.65	6.1
	# Mean number of alleles
	DV: Danum Valley, LK Lot2: Lower Kinabatangan Lot2, TU:Tuanan, SL:Sungai Lading, SA: Sabangau, GP: Gunung Palung
	References:
	1. Kanthaswamy S, Smith DG (2002) Population subdivision and gene flow among wild orangutans. Primates 43: 315-327.
	2. Kanthaswamy S, Kurushima JD, Smith DG (2006) Inferring Pongo conservation units: a perspective based on microsatellite and mitochondrial DNA analyses. Primates 47: 310-321
